# Supplementary material for: Reducing the Number of Mismatches between Hairs and Buccal References When Analysing mtDNA Heteroplasmic Variation by Massively Parallel Sequencing
Source: Genes (Basel). 2020 Nov 16;11(11):1355. doi: 10.3390/genes11111355 (PMC7696041; doi:10.3390/genes11111355)
Supplement: Supplementary file 1 [file genes-11-01355-s001.zip]

Archive with 2 entries (2 files):
- Supplementary Figures_v2.docx
- SupTables_buccal-hair_HP_Gaag2020-final.xlsx
